# Supplementary material for: Draft Genome Sequence Analyses of Two Novel Marinobacter suadae sp. nov. and Wenyingzhuangia gilva sp. nov. Isolated from the Root of Suaeda japonica Makino
Source: Life (Basel). 2024 Feb 22;14(3):296. doi: 10.3390/life14030296 (PMC10971456; doi:10.3390/life14030296)
Supplement: Supplementary file 1 [file life-14-00296-s001.zip]

Archive with 1 entries (1 files):
- life-2820205-supplementary.pdf
